# Supplementary material for: Two Growing-Season Warming Partly Promoted Growth but Decreased Reproduction and Ornamental Value of Impatiens oxyanthera
Source: Plants (Basel). 2024 Feb 12;13(4):511. doi: 10.3390/plants13040511 (PMC10892807; doi:10.3390/plants13040511)
Supplement: Supplementary file 1 [file plants-13-00511-s001.zip]

Archive with 8 entries (8 files):
- Figure S1.pdf
- Figure S2(a).png
- Figure S2(b).png
- Figure S3(a).pdf
- Figure S3(b).pdf
- Table S1.pdf
- Table S2.pdf
- Table S3.pdf
